# Supplementary material for: Blockade of EIF5A hypusination limits colorectal cancer growth by inhibiting MYC elongation
Source: Cell Death Dis. 2020 Dec 10;11(12):1045. doi: 10.1038/s41419-020-03174-6 (PMC7729396; doi:10.1038/s41419-020-03174-6)
Supplement: Supplementary file 2 — Supplementary Table 1 [file 41419_2020_3174_MOESM2_ESM.xlsx]

## Sheet: Foglio1
Supplementary Table 1
Oligo name	sequence
shDHPS FW	CCGGAGTGCACTGGGATGATCATTCTCTAGAGAATGATC
shDHPS RW	AATTCAAAAAAGTGCACTGGGATGATCATTCTCTAGAGA
shEIF5A FW	CCGGGCATTACGTAAGAATGGCTTTTCTAGAAAAGCCAT
shEIF5A RW	AATTCAAAAAGCATTACGTAAGAATGGCTTTTCTAGAAA
SCR	Mission plko.1 puro (#SHC002) SIGMA-ALDRICH
