# Supplementary material for: Blockade of EIF5A hypusination limits colorectal cancer growth by inhibiting MYC elongation
Source: Cell Death Dis. 2020 Dec 10;11(12):1045. doi: 10.1038/s41419-020-03174-6 (PMC7729396; doi:10.1038/s41419-020-03174-6)
Supplement: Supplementary file 3 — Supplementary table 2 [file 41419_2020_3174_MOESM3_ESM.xlsx]

## Sheet: Foglio1
Supplementary Table 2
Antibodies	Manufacturer	Catalog Number	Procedures	Dilutions
DHPS	Abcam, Cambridge, United Kingdom	ab-202133	Western Blot	1:1000
vinculin	Santa Cruz, Dallas, Texas, USA	sc-73614	Western Blot	1:5000
MYC	Cell Signaling Technology,MA, USA	9402S	Western Blot	1:2000
hypusine	Lab Mirmira, Indianapolis USA		Western Blot, IHC	1:5000, 1:300
EIF5A	Sigma-Aldrich,St. Louis, MO, USA	SAB2501311	RNA-IP	5µg
EIF5A	Abcam	ab32443	Western Blot	1:5000
p53	Cell signaling Technology	2524S	Western Blot	1:1000
β catenin	Santa Cruz	sc-7963	Western Blot	1:1000
pGSK3β	Cell signaling Technology	9331S	Western Blot	1:1000
GSK3β	Cell signaling Technology	5676S	Western Blot	1:1000
pERK	Cell Signaling Technology	9101S	Western Blot	1:1000
ERK	Cell Signaling Technology	9102S	Western Blot	1:1000
FlagM2	Sigma-Aldrich	A8592	Western Blot	1:1000
GFP	Santa Cruz	sc-9996	Western Blot	1:5000
PARP	Cell Signaling Technology	9542S	Western Blot	1:1000
tubulin	Santa Cruz	sc-8035	Western Blot	1:1000
actin	Sigma-Aldrich	A5441	Western Blot	1:5000
FLAG HRP	Sigma-Aldrich	A8592	Western Blot	1:1000
Ki67	Invitrogen	MA5-14520	IHC	1:100
