# Supplementary material for: Blockade of EIF5A hypusination limits colorectal cancer growth by inhibiting MYC elongation
Source: Cell Death Dis. 2020 Dec 10;11(12):1045. doi: 10.1038/s41419-020-03174-6 (PMC7729396; doi:10.1038/s41419-020-03174-6)
Supplement: Supplementary file 4 — Supplementary table 3 [file 41419_2020_3174_MOESM4_ESM.xlsx]

## Sheet: Foglio1
Supplementary Table 3
Oligo name	SEQUENCES
Δ5’ Upstream guide	5’ AGTATAAAAGCCGGTTTTCG 3’
Δ5’ Downstream guide	5’ GCGACTCTCCCGACGCGGGG 3’
Δ3’ Upstream guide	5’ CTTGTGCGTAAGGAAAAGTA 3'
Δ3’ Downstream guide	5’ AATACTAGGTACTATATACT 3'
Common SCR guide	5’ GCACTACCAGAGCTAACTCA 3’
Δ5’ UTR screening Fw	5’ CCCACCCTCCCCATAAGCG 3’
Δ5’ UTR screening Rw	5’ GGAATGGGAGAAAAGACACCCT 3’
Δ3’ UTR screening Fw	5’ ACAACCGAAAATGCACCAGC 3'
Δ3’ UTR screening Rw	5’ GCCTTTCTTAAGACCGCCCT 3'
