# Supplementary material for: Blockade of EIF5A hypusination limits colorectal cancer growth by inhibiting MYC elongation
Source: Cell Death Dis. 2020 Dec 10;11(12):1045. doi: 10.1038/s41419-020-03174-6 (PMC7729396; doi:10.1038/s41419-020-03174-6)
Supplement: Supplementary file 5 — Supplementary table 4 [file 41419_2020_3174_MOESM5_ESM.xlsx]

## Sheet: Foglio1
Supplementary Table 4
Oligo name	sequence
hMYC FW	CACCACCAGCAGGCACTC
hMYC RW	TTCCACAGAAACAACATC
hβ-ACTIN Fw	CACCCTGAAGTACCCCATCGAG
hβ-ACTIN Rw	TGATCTGGGTCATCTTCTCGCG
hL32 Fw	CCCTTGTGAAGCCCAAGATC
hL32 Rw	TCTGGGTTTCCGCCAGTTAC
